# Supplementary material for: Novel Thiazolylimidazole Hybrids as Promising Antileishmanial Agents: Rational Design and Biological Evaluation
Source: Pathogens. 2026 May 18;15(5):544. doi: 10.3390/pathogens15050544 (PMC13209422; doi:10.3390/pathogens15050544)
Supplement: Supplementary file 1 [file pathogens-15-00544-s001.zip]

Archive with 1 entries (1 files):
- pathogens-4289831-supplementary.pdf
